# Supplementary material for: Social Stigma and Depression among Asymptomatic COVID-19 Carriers in Shanghai, China: The Mediating Role of Entrapment and Decadence
Source: Int J Environ Res Public Health. 2022 Oct 11;19(20):13006. doi: 10.3390/ijerph192013006 (PMC9602397; doi:10.3390/ijerph192013006)
Supplement: Supplementary file 1 [file ijerph-19-13006-s001.zip]

Archive with 1 entries (1 files):
- ijerph-1897692-supplementary.pdf
